# Supplementary material for: ERK5 suppression overcomes FAK inhibitor resistance in mutant KRAS-driven non-small cell lung cancer
Source: EMBO Mol Med. 2024 Sep 13;16(10):2402–26. doi: 10.1038/s44321-024-00138-7 (PMC11473843; doi:10.1038/s44321-024-00138-7)
Supplement: Supplementary file 2 — Source data Fig. 1 [file 44321_2024_138_MOESM2_ESM.zip]

Archive with 57 entries (48 files):
- Figure 1/
- Figure 1/.DS_Store
- __MACOSX/Figure 1/._.DS_Store
- Figure 1/1H/
- __MACOSX/Figure 1/._1H
- Figure 1/1F/
- __MACOSX/Figure 1/._1F
- Figure 1/1G/
- __MACOSX/Figure 1/._1G
- Figure 1/1I/
- __MACOSX/Figure 1/._1I
- Figure 1/1E/
- __MACOSX/Figure 1/._1E
- Figure 1/1D/
- __MACOSX/Figure 1/._1D
- Figure 1/1C/
- __MACOSX/Figure 1/._1C
- Figure 1/1J/
- __MACOSX/Figure 1/._1J
- Figure 1/1H/.DS_Store
- __MACOSX/Figure 1/1H/._.DS_Store
- Figure 1/1H/Fig. 1H-Relative cell number.xlsx
- __MACOSX/Figure 1/1H/._Fig. 1H-Relative cell number.xlsx
- Figure 1/1F/.DS_Store
- __MACOSX/Figure 1/1F/._.DS_Store
- Figure 1/1F/Fig. 1F- Cell death fcs panels.jpg
- __MACOSX/Figure 1/1F/._Fig. 1F- Cell death fcs panels.jpg
- Figure 1/1F/Fig. 1F-Cell death assay.xlsx
- __MACOSX/Figure 1/1F/._Fig. 1F-Cell death assay.xlsx
- Figure 1/1G/.DS_Store
- __MACOSX/Figure 1/1G/._.DS_Store
- Figure 1/1G/Fig. 1G-Relative cell number.xlsx
- __MACOSX/Figure 1/1G/._Fig. 1G-Relative cell number.xlsx
- Figure 1/1I/.DS_Store
- __MACOSX/Figure 1/1I/._.DS_Store
- Figure 1/1I/Fig. 1I-Colony formation.xlsx
- __MACOSX/Figure 1/1I/._Fig. 1I-Colony formation.xlsx
- Figure 1/1E/Fig. 1E-Relative cell number.xlsx
- __MACOSX/Figure 1/1E/._Fig. 1E-Relative cell number.xlsx
- Figure 1/1E/.DS_Store
- __MACOSX/Figure 1/1E/._.DS_Store
- Figure 1/1D/.DS_Store
- __MACOSX/Figure 1/1D/._.DS_Store
- Figure 1/1D/Fig. 1D-immunoblot.tiff
- Figure 1/1C/.DS_Store
- __MACOSX/Figure 1/1C/._.DS_Store
- Figure 1/1C/Fig. 1C-immunoblot.tiff
- Figure 1/1J/.DS_Store
- __MACOSX/Figure 1/1J/._.DS_Store
- Figure 1/1J/Fig. 1J_S910A-fcs panels.jpg
- __MACOSX/Figure 1/1J/._Fig. 1J_S910A-fcs panels.jpg
- Figure 1/1J/Fig. 1J-Cell death FAK-S732A.xlsx
- __MACOSX/Figure 1/1J/._Fig. 1J-Cell death FAK-S732A.xlsx
- Figure 1/1J/Fig. 1J_S732A-fcs panels.jpg
- __MACOSX/Figure 1/1J/._Fig. 1J_S732A-fcs panels.jpg
- Figure 1/1J/Fig. 1J-Cell death FAK-S910A.xlsx
- __MACOSX/Figure 1/1J/._Fig. 1J-Cell death FAK-S910A.xlsx
