# Supplementary material for: ERK5 suppression overcomes FAK inhibitor resistance in mutant KRAS-driven non-small cell lung cancer
Source: EMBO Mol Med. 2024 Sep 13;16(10):2402–26. doi: 10.1038/s44321-024-00138-7 (PMC11473843; doi:10.1038/s44321-024-00138-7)
Supplement: Supplementary file 2 — Source data Fig. 1 [file 44321_2024_138_MOESM2_ESM.zip › Figure 1/1H/Fig. 1H-Relative cell number.xlsx]

## Sheet: Sheet1
Fig. 1H
	Time (day)	FAKWT			FAKWT + mutKRAS			FAKSer910A			FAKSer910A + mutKRAS
	0	0.992663	1.00807	0.999266	0.959108	1.02416	1.01673	1.07308	0.978333	0.948586	1.00566	0.946252	1.04809
	2	2.18562	2.27146	2.33309	3.39963	3.05019	3.40521	2.79177	2.70143	2.67499	1.86139	2.14712	1.94059
	4	8.76009	9.53925	9.19809	14.158	14.9461	14.184	8.23981	8.33235	7.90158	5.37199	4.85294	4.91372
