# Supplementary material for: ERK5 suppression overcomes FAK inhibitor resistance in mutant KRAS-driven non-small cell lung cancer
Source: EMBO Mol Med. 2024 Sep 13;16(10):2402–26. doi: 10.1038/s44321-024-00138-7 (PMC11473843; doi:10.1038/s44321-024-00138-7)
Supplement: Supplementary file 2 — Source data Fig. 1 [file 44321_2024_138_MOESM2_ESM.zip › Figure 1/1F/Fig. 1F-Cell death assay.xlsx]

## Sheet: Sheet1
Fig. 1F
	Empty vector	Empty vector + mutKRAS	FAK WT	FAK WT+ mutKRAS
	2.26	6.01	2.55	3.21
	1.27	4.82	1.94	3.06
	1.3	4.7	2.93	2.12
	1.83	4.59	3.8	3.52
