# Supplementary material for: ERK5 suppression overcomes FAK inhibitor resistance in mutant KRAS-driven non-small cell lung cancer
Source: EMBO Mol Med. 2024 Sep 13;16(10):2402–26. doi: 10.1038/s44321-024-00138-7 (PMC11473843; doi:10.1038/s44321-024-00138-7)
Supplement: Supplementary file 2 — Source data Fig. 1 [file 44321_2024_138_MOESM2_ESM.zip › Figure 1/1G/Fig. 1G-Relative cell number.xlsx]

## Sheet: Sheet1
Fig. 1G
	Time (day)	FAKWT			FAK WT+ mutKRAS			FAKSer732A			FAKSer732A + mutKRAS
	0	1.2387	0.920147	1.11575	1.25099	0.898676	1.15674	0.958769	0.95839	1.11279	0.925691	1.34868	0.914787
	2	1.86786	1.80865	2.09168	2.58492	2.75839	2.53478	1.78659	2.07858	2.18499	1.91833	2.03739	2.13152
	4	7.76875	6.98385	6.76488	12.6437	11.2784	11.0389	9.08958	8.50747	9.49644	5.37098	4.36474	5.14944
