# Supplementary material for: ERK5 suppression overcomes FAK inhibitor resistance in mutant KRAS-driven non-small cell lung cancer
Source: EMBO Mol Med. 2024 Sep 13;16(10):2402–26. doi: 10.1038/s44321-024-00138-7 (PMC11473843; doi:10.1038/s44321-024-00138-7)
Supplement: Supplementary file 2 — Source data Fig. 1 [file 44321_2024_138_MOESM2_ESM.zip › Figure 1/1I/Fig. 1I-Colony formation.xlsx]

## Sheet: Sheet1
Fig. 1I
	FAKWT			FAKWT+ mutKRAS			FAKS732A			FAKS732A+ mutKRAS			FAKS910A			FAKS910A+ mutKRAS
	74	80	68	90	83	84	78	70	72	15	17	18	85	80	82	48	44	47
