# Supplementary material for: ERK5 suppression overcomes FAK inhibitor resistance in mutant KRAS-driven non-small cell lung cancer
Source: EMBO Mol Med. 2024 Sep 13;16(10):2402–26. doi: 10.1038/s44321-024-00138-7 (PMC11473843; doi:10.1038/s44321-024-00138-7)
Supplement: Supplementary file 2 — Source data Fig. 1 [file 44321_2024_138_MOESM2_ESM.zip › Figure 1/1E/Fig. 1E-Relative cell number.xlsx]

## Sheet: Sheet1
Fig. 1E
	Time (days)	Empty vector			Empty vector + mutKRAS			FAKWT			FAKWT+ mutKRAS
	0	1.00408	0.953353	1.04257	1.02963	1.03138	0.938989	0.96821	0.99378	1.03801	0.915621	1.01575	1.06862
	2	2.95277	3.16006	3.13907	3.06159	3.05578	3.13074	3.55909	3.36144	3.35522	3.84192	3.88999	3.92523
	4	9.66822	9.26152	10.0181	6.35212	6.08483	6.12086	9.132	9.47685	8.03386	15.2708	15.3172	15.1282
