# Supplementary material for: ERK5 suppression overcomes FAK inhibitor resistance in mutant KRAS-driven non-small cell lung cancer
Source: EMBO Mol Med. 2024 Sep 13;16(10):2402–26. doi: 10.1038/s44321-024-00138-7 (PMC11473843; doi:10.1038/s44321-024-00138-7)
Supplement: Supplementary file 2 — Source data Fig. 1 [file 44321_2024_138_MOESM2_ESM.zip › Figure 1/1J/Fig. 1J-Cell death FAK-S732A.xlsx]

## Sheet: Sheet1
Fig. 1J
	FAKWT			FAKWT + mutKRAS			FAKS732A			FAKS732A + mutKRAS
	2.37	2.41	1.86	4.02	4.13	2.84	1.83	2.22	2.49	5.43	4.77	3.16
