# Supplementary material for: ERK5 suppression overcomes FAK inhibitor resistance in mutant KRAS-driven non-small cell lung cancer
Source: EMBO Mol Med. 2024 Sep 13;16(10):2402–26. doi: 10.1038/s44321-024-00138-7 (PMC11473843; doi:10.1038/s44321-024-00138-7)
Supplement: Supplementary file 2 — Source data Fig. 1 [file 44321_2024_138_MOESM2_ESM.zip › Figure 1/1J/Fig. 1J-Cell death FAK-S910A.xlsx]

## Sheet: Sheet1
Fig. 1J
	FAKWT			FAKWT + mutKRAS			FAKS910A			FAKS910A + mutKRAS
	4.34	4.5	4.62	3.48	3.88	4.93	4.21	4.46	5.43	4.68	4.28	4.71
