# Supplementary material for: ERK5 suppression overcomes FAK inhibitor resistance in mutant KRAS-driven non-small cell lung cancer
Source: EMBO Mol Med. 2024 Sep 13;16(10):2402–26. doi: 10.1038/s44321-024-00138-7 (PMC11473843; doi:10.1038/s44321-024-00138-7)
Supplement: Supplementary file 3 — Source data Fig. 2 [file 44321_2024_138_MOESM3_ESM.zip]

Archive with 56 entries (46 files):
- Figure 2/
- Figure 2/.DS_Store
- __MACOSX/Figure 2/._.DS_Store
- Figure 2/2G/
- Figure 2/2I/
- Figure 2/2H/
- Figure 2/2A/
- Figure 2/2F/
- Figure 2/2C/
- Figure 2/2D/
- Figure 2/2E/
- Figure 2/2B/
- Figure 2/2G/Fig. 2G-immunoblot.tiff
- __MACOSX/Figure 2/2G/._Fig. 2G-immunoblot.tiff
- Figure 2/2G/.DS_Store
- __MACOSX/Figure 2/2G/._.DS_Store
- Figure 2/2I/Fig. 2I-apoptosis assay .xlsx
- __MACOSX/Figure 2/2I/._Fig. 2I-apoptosis assay .xlsx
- Figure 2/2I/Fig. 2I-fcs panels.jpg
- __MACOSX/Figure 2/2I/._Fig. 2I-fcs panels.jpg
- Figure 2/2I/.DS_Store
- __MACOSX/Figure 2/2I/._.DS_Store
- Figure 2/2H/.DS_Store
- __MACOSX/Figure 2/2H/._.DS_Store
- Figure 2/2H/Fig. 2H-cell number.xlsx
- __MACOSX/Figure 2/2H/._Fig. 2H-cell number.xlsx
- Figure 2/2A/.DS_Store
- __MACOSX/Figure 2/2A/._.DS_Store
- Figure 2/2A/Fig. 2A-A549 cell number.xlsx
- __MACOSX/Figure 2/2A/._Fig. 2A-A549 cell number.xlsx
- Figure 2/2A/Fig. 2A-H460 cell number.xlsx
- __MACOSX/Figure 2/2A/._Fig. 2A-H460 cell number.xlsx
- Figure 2/2A/Fig. 2A-A427 cell number.xlsx
- __MACOSX/Figure 2/2A/._Fig. 2A-A427 cell number.xlsx
- Figure 2/2F/Fig. 2F.tiff
- __MACOSX/Figure 2/2F/._Fig. 2F.tiff
- Figure 2/2F/.DS_Store
- __MACOSX/Figure 2/2F/._.DS_Store
- Figure 2/2C/.DS_Store
- __MACOSX/Figure 2/2C/._.DS_Store
- Figure 2/2C/Fig. 2C-colony formation.xlsx
- __MACOSX/Figure 2/2C/._Fig. 2C-colony formation.xlsx
- Figure 2/2D/.DS_Store
- __MACOSX/Figure 2/2D/._.DS_Store
- Figure 2/2D/Fig. 2D-cell migration.xlsx
- __MACOSX/Figure 2/2D/._Fig. 2D-cell migration.xlsx
- Figure 2/2E/.DS_Store
- __MACOSX/Figure 2/2E/._.DS_Store
- Figure 2/2E/Fig. 2E-immunoblot.tiff
- __MACOSX/Figure 2/2E/._Fig. 2E-immunoblot.tiff
- Figure 2/2B/.DS_Store
- __MACOSX/Figure 2/2B/._.DS_Store
- Figure 2/2B/Fig. 2B-fcs panels.jpg
- __MACOSX/Figure 2/2B/._Fig. 2B-fcs panels.jpg
- Figure 2/2B/Fig. 2B-apoptosis assay.xlsx
- __MACOSX/Figure 2/2B/._Fig. 2B-apoptosis assay.xlsx
