# Supplementary material for: ERK5 suppression overcomes FAK inhibitor resistance in mutant KRAS-driven non-small cell lung cancer
Source: EMBO Mol Med. 2024 Sep 13;16(10):2402–26. doi: 10.1038/s44321-024-00138-7 (PMC11473843; doi:10.1038/s44321-024-00138-7)
Supplement: Supplementary file 3 — Source data Fig. 2 [file 44321_2024_138_MOESM3_ESM.zip › Figure 2/2I/Fig. 2I-apoptosis assay .xlsx]

## Sheet: Sheet1
Fig. 2I
	Empty vector			shCDK5 + empty vector			shERK5 + empty vector			shCDK5 + shERK5
	2.23	2.56	2.94	2.55	2.31	2.63	2.42	2.93	3.61	4.07	4.64	5.26
