# Supplementary material for: ERK5 suppression overcomes FAK inhibitor resistance in mutant KRAS-driven non-small cell lung cancer
Source: EMBO Mol Med. 2024 Sep 13;16(10):2402–26. doi: 10.1038/s44321-024-00138-7 (PMC11473843; doi:10.1038/s44321-024-00138-7)
Supplement: Supplementary file 3 — Source data Fig. 2 [file 44321_2024_138_MOESM3_ESM.zip › Figure 2/2H/Fig. 2H-cell number.xlsx]

## Sheet: Sheet1
Fig. 2H
	Time (day)	Empty vector			shCDK5 + Empty vector			shERK5 + Empty vector			shCDK5 + shERK5
	0	0.937802	1.00858	1.05362	0.939831	1.00249	1.05768	0.946822	1.00389	1.04929	1.04912	0.990987	0.959892
	2	3.87185	3.7126	3.60322	3.364	3.35057	3.21333	3.06226	3.09209	3.1297	2.032	2.25101	1.98197
	4	10.5861	10.0311	8.88901	8.74043	8.84336	8.98956	7.35149	7.62776	7.42413	3.36232	3.38396	3.28662
