# Supplementary material for: ERK5 suppression overcomes FAK inhibitor resistance in mutant KRAS-driven non-small cell lung cancer
Source: EMBO Mol Med. 2024 Sep 13;16(10):2402–26. doi: 10.1038/s44321-024-00138-7 (PMC11473843; doi:10.1038/s44321-024-00138-7)
Supplement: Supplementary file 3 — Source data Fig. 2 [file 44321_2024_138_MOESM3_ESM.zip › Figure 2/2A/Fig. 2A-A549 cell number.xlsx]

## Sheet: Sheet1
Fig. 2A
	Concentration uM	XMD8-92			Seliciclib			Combination
	0	93.552	100.389	106.059	93.552	100.389	106.059	93.552	100.389	106.059
	5	95.4818	93.7759	102.812	96.3578	97.1415	100.599	86.9605	88.4297	73.5078
	10	64.9046	67.3161	71.0354	74.1008	76.1853	74.1417	32.2421	33.1523	29.3676
