# Supplementary material for: ERK5 suppression overcomes FAK inhibitor resistance in mutant KRAS-driven non-small cell lung cancer
Source: EMBO Mol Med. 2024 Sep 13;16(10):2402–26. doi: 10.1038/s44321-024-00138-7 (PMC11473843; doi:10.1038/s44321-024-00138-7)
Supplement: Supplementary file 3 — Source data Fig. 2 [file 44321_2024_138_MOESM3_ESM.zip › Figure 2/2A/Fig. 2A-H460 cell number.xlsx]

## Sheet: Sheet1
Fig. 2A H460
	Concentration uM	XMD8-92			Seliciclib			Combination
	0	108.723	91.526	99.7506	108.723	91.526	99.7506	108.723	91.526	99.7506
	5	96.6611	88.0977	95.9209	91.5501	94.0894	97.4877	54.5423	63.6335	62.9775
	10	75.7778	75.1606	72.2922	79.9514	89.1789	85.3341	11.5115	11.7806	9.1339
