# Supplementary material for: ERK5 suppression overcomes FAK inhibitor resistance in mutant KRAS-driven non-small cell lung cancer
Source: EMBO Mol Med. 2024 Sep 13;16(10):2402–26. doi: 10.1038/s44321-024-00138-7 (PMC11473843; doi:10.1038/s44321-024-00138-7)
Supplement: Supplementary file 3 — Source data Fig. 2 [file 44321_2024_138_MOESM3_ESM.zip › Figure 2/2A/Fig. 2A-A427 cell number.xlsx]

## Sheet: Sheet1
Fig. 2A A427
	Concentration uM	XMD8-92			Seliciclib			Combination
	0	85.9532	110.417	103.629	85.9532	110.417	103.629	85.9532	110.417	103.629
	5	83.6318	94.0905	89.3451	85.6817	89.0984	95.0775	65.5107	80.0686	66.673
	10	66.6254	75.1624	81.3981	78.9669	88.2462	80.0062	26.7869	29.47	28.6496
