# Supplementary material for: ERK5 suppression overcomes FAK inhibitor resistance in mutant KRAS-driven non-small cell lung cancer
Source: EMBO Mol Med. 2024 Sep 13;16(10):2402–26. doi: 10.1038/s44321-024-00138-7 (PMC11473843; doi:10.1038/s44321-024-00138-7)
Supplement: Supplementary file 3 — Source data Fig. 2 [file 44321_2024_138_MOESM3_ESM.zip › Figure 2/2D/Fig. 2D-cell migration.xlsx]

## Sheet: Sheet1
Fig. 2D
	Control	XMD8-92	Seliciclib	Combination
	11.293	13.684	10.411	2.591
	24.155	30.391	24.455	15.421
	26.946	24.56	17.276	22.099
	30.067	18.549	20.711	7.932
	25.778	20.536	19.453	13.174
	27.615	15.348	18.319	7.708
	34.116	36.985	15.231	9.035
	36.053	23.11	8.396	9.952
	24.042	15.406	10.75	12.326
	29.97	19.699	26.554	11.118
