# Supplementary material for: ERK5 suppression overcomes FAK inhibitor resistance in mutant KRAS-driven non-small cell lung cancer
Source: EMBO Mol Med. 2024 Sep 13;16(10):2402–26. doi: 10.1038/s44321-024-00138-7 (PMC11473843; doi:10.1038/s44321-024-00138-7)
Supplement: Supplementary file 3 — Source data Fig. 2 [file 44321_2024_138_MOESM3_ESM.zip › Figure 2/2B/Fig. 2B-apoptosis assay.xlsx]

## Sheet: Sheet1
Fig. 2B
	Control	XMD8-92	Seliciclib	Combination
	1.82	1.33	3.47	12.27
	2.05	1.29	3.19	12.5
	1.59	1.05	3.71	10.95
	1.54	1.05	4.01	10.69
