# Supplementary material for: ERK5 suppression overcomes FAK inhibitor resistance in mutant KRAS-driven non-small cell lung cancer
Source: EMBO Mol Med. 2024 Sep 13;16(10):2402–26. doi: 10.1038/s44321-024-00138-7 (PMC11473843; doi:10.1038/s44321-024-00138-7)
Supplement: Supplementary file 4 — Source data Fig. 3 [file 44321_2024_138_MOESM4_ESM.zip]

Archive with 43 entries (38 files):
- Figure 3/
- Figure 3/3B/
- Figure 3/3C/
- Figure 3/3D/
- Figure 3/.DS_Store
- __MACOSX/Figure 3/._.DS_Store
- Figure 3/3B/Fig. 3B-average tumor size.xlsx
- __MACOSX/Figure 3/3B/._Fig. 3B-average tumor size.xlsx
- Figure 3/3B/.DS_Store
- __MACOSX/Figure 3/3B/._.DS_Store
- Figure 3/3B/Fig. 3B- H&E images/
- Figure 3/3C/.DS_Store
- __MACOSX/Figure 3/3C/._.DS_Store
- Figure 3/3C/Fig. 3C-ki67 positive cells.xlsx
- __MACOSX/Figure 3/3C/._Fig. 3C-ki67 positive cells.xlsx
- Figure 3/3C/Combination.jpg
- __MACOSX/Figure 3/3C/._Combination.jpg
- Figure 3/3C/Seliciclib.jpg
- __MACOSX/Figure 3/3C/._Seliciclib.jpg
- Figure 3/3C/XMD8-92.jpg
- __MACOSX/Figure 3/3C/._XMD8-92.jpg
- Figure 3/3C/Vehicle.jpg
- __MACOSX/Figure 3/3C/._Vehicle.jpg
- Figure 3/3D/Fig. 3D-Tunel assay.xlsx
- __MACOSX/Figure 3/3D/._Fig. 3D-Tunel assay.xlsx
- Figure 3/3B/Fig. 3B- H&E images/.DS_Store
- __MACOSX/Figure 3/3B/Fig. 3B- H&E images/._.DS_Store
- Figure 3/3B/Fig. 3B- H&E images/Seliciclib zoom.jpg
- __MACOSX/Figure 3/3B/Fig. 3B- H&E images/._Seliciclib zoom.jpg
- Figure 3/3B/Fig. 3B- H&E images/Combination zoom.jpg
- __MACOSX/Figure 3/3B/Fig. 3B- H&E images/._Combination zoom.jpg
- Figure 3/3B/Fig. 3B- H&E images/Combination.jpg
- __MACOSX/Figure 3/3B/Fig. 3B- H&E images/._Combination.jpg
- Figure 3/3B/Fig. 3B- H&E images/Seliciclib.jpg
- __MACOSX/Figure 3/3B/Fig. 3B- H&E images/._Seliciclib.jpg
- Figure 3/3B/Fig. 3B- H&E images/Vehicle zoom.jpg
- __MACOSX/Figure 3/3B/Fig. 3B- H&E images/._Vehicle zoom.jpg
- Figure 3/3B/Fig. 3B- H&E images/XMD8-92 zoom.jpg
- __MACOSX/Figure 3/3B/Fig. 3B- H&E images/._XMD8-92 zoom.jpg
- Figure 3/3B/Fig. 3B- H&E images/XMD8-92.jpg
- __MACOSX/Figure 3/3B/Fig. 3B- H&E images/._XMD8-92.jpg
- Figure 3/3B/Fig. 3B- H&E images/Vehicle.jpg
- __MACOSX/Figure 3/3B/Fig. 3B- H&E images/._Vehicle.jpg
