# Supplementary material for: ERK5 suppression overcomes FAK inhibitor resistance in mutant KRAS-driven non-small cell lung cancer
Source: EMBO Mol Med. 2024 Sep 13;16(10):2402–26. doi: 10.1038/s44321-024-00138-7 (PMC11473843; doi:10.1038/s44321-024-00138-7)
Supplement: Supplementary file 4 — Source data Fig. 3 [file 44321_2024_138_MOESM4_ESM.zip › Figure 3/3B/Fig. 3B-average tumor size.xlsx]

## Sheet: Sheet1
Fig. 3B
	Vehicle						XMD8-92						Seliciclib						Combination
	0.119791	0.21477	0.179168	0.096875	0.081655	0.10491	0.134112	0.132955	0.075712				0.069819	0.050707	0.086868	0.093648			0.072556	0.044244	0.042495	0.064468
