# Supplementary material for: ERK5 suppression overcomes FAK inhibitor resistance in mutant KRAS-driven non-small cell lung cancer
Source: EMBO Mol Med. 2024 Sep 13;16(10):2402–26. doi: 10.1038/s44321-024-00138-7 (PMC11473843; doi:10.1038/s44321-024-00138-7)
Supplement: Supplementary file 4 — Source data Fig. 3 [file 44321_2024_138_MOESM4_ESM.zip › Figure 3/3C/Fig. 3C-ki67 positive cells.xlsx]

## Sheet: Sheet1
Fig. 3C
	Vehicle	XMD8-92	Seliciclib	Combination
	20.5543	25.6572	15.1783	17.03
	25.1727	22.5005	22.6658	15.0079
	28.8837	28.3384	17.488	19.5454
			19.84	12.08
