# Supplementary material for: ERK5 suppression overcomes FAK inhibitor resistance in mutant KRAS-driven non-small cell lung cancer
Source: EMBO Mol Med. 2024 Sep 13;16(10):2402–26. doi: 10.1038/s44321-024-00138-7 (PMC11473843; doi:10.1038/s44321-024-00138-7)
Supplement: Supplementary file 4 — Source data Fig. 3 [file 44321_2024_138_MOESM4_ESM.zip › Figure 3/3D/Fig. 3D-Tunel assay.xlsx]

## Sheet: Sheet1
Fig. 3D
	Vehicle	XMD8-92	Seliciclib	Combination
	4	5	10	19
	4	6	9	15
	8	10	8	10
	7		4	11
