# Supplementary material for: ERK5 suppression overcomes FAK inhibitor resistance in mutant KRAS-driven non-small cell lung cancer
Source: EMBO Mol Med. 2024 Sep 13;16(10):2402–26. doi: 10.1038/s44321-024-00138-7 (PMC11473843; doi:10.1038/s44321-024-00138-7)
Supplement: Supplementary file 5 — Source data Fig. 4 [file 44321_2024_138_MOESM5_ESM.zip]

Archive with 24 entries (18 files):
- Figure 4/
- Figure 4/.DS_Store
- __MACOSX/Figure 4/._.DS_Store
- Figure 4/4E/
- Figure 4/4C/
- __MACOSX/Figure 4/._4C
- Figure 4/4D/
- Figure 4/4F/
- __MACOSX/Figure 4/._4F
- Figure 4/4G/
- Figure 4/4E/Fig. 4E-ROS assay.xlsx
- __MACOSX/Figure 4/4E/._Fig. 4E-ROS assay.xlsx
- Figure 4/4C/Fig. 4C-immunoblot.tiff
- __MACOSX/Figure 4/4C/._Fig. 4C-immunoblot.tiff
- Figure 4/4C/.DS_Store
- __MACOSX/Figure 4/4C/._.DS_Store
- Figure 4/4D/Fig. 4D-ROS assay.xlsx
- __MACOSX/Figure 4/4D/._Fig. 4D-ROS assay.xlsx
- Figure 4/4F/.DS_Store
- __MACOSX/Figure 4/4F/._.DS_Store
- Figure 4/4F/Fig. 4F-immunoblot.tiff
- __MACOSX/Figure 4/4F/._Fig. 4F-immunoblot.tiff
- Figure 4/4G/Fig. 4G-cell number.xlsx
- __MACOSX/Figure 4/4G/._Fig. 4G-cell number.xlsx
