# Supplementary material for: ERK5 suppression overcomes FAK inhibitor resistance in mutant KRAS-driven non-small cell lung cancer
Source: EMBO Mol Med. 2024 Sep 13;16(10):2402–26. doi: 10.1038/s44321-024-00138-7 (PMC11473843; doi:10.1038/s44321-024-00138-7)
Supplement: Supplementary file 5 — Source data Fig. 4 [file 44321_2024_138_MOESM5_ESM.zip › Figure 4/4E/Fig. 4E-ROS assay.xlsx]

## Sheet: Sheet1
Fig. 4E
	Control	Combo	Combo + SOD	VS-4718	VS-4718 + SOD
	613	875	655	1214	724
	580	795	575	1059	745
	602	813	633	1126	706
