# Supplementary material for: ERK5 suppression overcomes FAK inhibitor resistance in mutant KRAS-driven non-small cell lung cancer
Source: EMBO Mol Med. 2024 Sep 13;16(10):2402–26. doi: 10.1038/s44321-024-00138-7 (PMC11473843; doi:10.1038/s44321-024-00138-7)
Supplement: Supplementary file 5 — Source data Fig. 4 [file 44321_2024_138_MOESM5_ESM.zip › Figure 4/4D/Fig. 4D-ROS assay.xlsx]

## Sheet: Sheet1
Fig. 4D
	Control	XMD8-92	Seliciclib	Combination
	214	391	348	761
	218	302	329	791
	232	368	349	735
