# Supplementary material for: ERK5 suppression overcomes FAK inhibitor resistance in mutant KRAS-driven non-small cell lung cancer
Source: EMBO Mol Med. 2024 Sep 13;16(10):2402–26. doi: 10.1038/s44321-024-00138-7 (PMC11473843; doi:10.1038/s44321-024-00138-7)
Supplement: Supplementary file 5 — Source data Fig. 4 [file 44321_2024_138_MOESM5_ESM.zip › Figure 4/4G/Fig. 4G-cell number.xlsx]

## Sheet: Sheet1
Fig. 4G
	SOD	Combo	Combo + SOD	VS-4718	VS-4718 + SOD
	0.922472	0.529084	0.991542	0.583363	1.06835
	1.12195	0.547811	1.01502	0.567351	1.13145
	0.955582	0.521214	0.999683	0.544418	0.914601
