# Supplementary material for: ERK5 suppression overcomes FAK inhibitor resistance in mutant KRAS-driven non-small cell lung cancer
Source: EMBO Mol Med. 2024 Sep 13;16(10):2402–26. doi: 10.1038/s44321-024-00138-7 (PMC11473843; doi:10.1038/s44321-024-00138-7)
Supplement: Supplementary file 6 — Source data Fig. 5 [file 44321_2024_138_MOESM6_ESM.zip]

Archive with 37 entries (30 files):
- Figure 5/
- Figure 5/5I/
- __MACOSX/Figure 5/._5I
- Figure 5/5G/
- __MACOSX/Figure 5/._5G
- Figure 5/5A/
- Figure 5/5F/
- __MACOSX/Figure 5/._5F
- Figure 5/5H/
- __MACOSX/Figure 5/._5H
- Figure 5/.DS_Store
- __MACOSX/Figure 5/._.DS_Store
- Figure 5/5B/
- Figure 5/5I/.DS_Store
- __MACOSX/Figure 5/5I/._.DS_Store
- Figure 5/5I/Fig. 5I-immunoblot.tiff
- __MACOSX/Figure 5/5I/._Fig. 5I-immunoblot.tiff
- Figure 5/5G/.DS_Store
- __MACOSX/Figure 5/5G/._.DS_Store
- Figure 5/5G/Fig. 5G-Immunoblot.tiff
- __MACOSX/Figure 5/5G/._Fig. 5G-Immunoblot.tiff
- Figure 5/5A/Parental images cells.jpg
- __MACOSX/Figure 5/5A/._Parental images cells.jpg
- Figure 5/5A/VS4718-T removal_cells.jpg
- __MACOSX/Figure 5/5A/._VS4718-T removal_cells.jpg
- Figure 5/5A/.DS_Store
- __MACOSX/Figure 5/5A/._.DS_Store
- Figure 5/5A/VS4718-T_images cells.jpg
- __MACOSX/Figure 5/5A/._VS4718-T_images cells.jpg
- Figure 5/5F/.DS_Store
- __MACOSX/Figure 5/5F/._.DS_Store
- Figure 5/5F/Fig. 5F-immunoblot.tiff
- __MACOSX/Figure 5/5F/._Fig. 5F-immunoblot.tiff
- Figure 5/5H/Fig. 5H-qPCR.xlsx
- __MACOSX/Figure 5/5H/._Fig. 5H-qPCR.xlsx
- Figure 5/5B/Fig. 5B-cell number.xlsx
- __MACOSX/Figure 5/5B/._Fig. 5B-cell number.xlsx
