# Supplementary material for: ERK5 suppression overcomes FAK inhibitor resistance in mutant KRAS-driven non-small cell lung cancer
Source: EMBO Mol Med. 2024 Sep 13;16(10):2402–26. doi: 10.1038/s44321-024-00138-7 (PMC11473843; doi:10.1038/s44321-024-00138-7)
Supplement: Supplementary file 6 — Source data Fig. 5 [file 44321_2024_138_MOESM6_ESM.zip › Figure 5/5H/Fig. 5H-qPCR.xlsx]

## Sheet: Sheet1
Fig. 5H
	Parental			VS4718 acute			VS4718-T
	1.03858	0.977676	0.983794	0.818118	0.86584	0.806506	1.58218	1.63645	1.45393
