# Supplementary material for: ERK5 suppression overcomes FAK inhibitor resistance in mutant KRAS-driven non-small cell lung cancer
Source: EMBO Mol Med. 2024 Sep 13;16(10):2402–26. doi: 10.1038/s44321-024-00138-7 (PMC11473843; doi:10.1038/s44321-024-00138-7)
Supplement: Supplementary file 6 — Source data Fig. 5 [file 44321_2024_138_MOESM6_ESM.zip › Figure 5/5B/Fig. 5B-cell number.xlsx]

## Sheet: Sheet1
Fig. 5B
	Drug dose	Parental			VS4718-T
	1e-05	102.609	95.8551	102	107.534	94.7652	97.7495
	0.1	88.7246	89.1594	88.3188	98.5323	99.9511	95.1076
	0.4	70.7246	71.5652	74.3478	97.8474	96.3307	93.4932
	0.8	59.5362	62.5797	65.4783	82.9746	86.3699	83.4834
	1.6	44.6957	43.2754	43.1884	63.7965	68.8063	65.0881
	3.2	28.087	26.8986	24.4348	54.6184	53.6888	52.2211
	6.4	19.7681	21.2174	19.5072	40.1605	46.2035	42.6497
