# Supplementary material for: ERK5 suppression overcomes FAK inhibitor resistance in mutant KRAS-driven non-small cell lung cancer
Source: EMBO Mol Med. 2024 Sep 13;16(10):2402–26. doi: 10.1038/s44321-024-00138-7 (PMC11473843; doi:10.1038/s44321-024-00138-7)
Supplement: Supplementary file 7 — Source data Fig. 6 [file 44321_2024_138_MOESM7_ESM.zip]

Archive with 40 entries (33 files):
- Figure 6/
- Figure 6/6F/
- __MACOSX/Figure 6/._6F
- Figure 6/6G/
- Figure 6/.DS_Store
- __MACOSX/Figure 6/._.DS_Store
- Figure 6/6B/
- Figure 6/6E/
- Figure 6/6D/
- Figure 6/6C/
- Figure 6/6F/.DS_Store
- __MACOSX/Figure 6/6F/._.DS_Store
- Figure 6/6F/Fig. 6F-immunoblot.tiff
- __MACOSX/Figure 6/6F/._Fig. 6F-immunoblot.tiff
- Figure 6/6G/.DS_Store
- __MACOSX/Figure 6/6G/._.DS_Store
- Figure 6/6G/Fig. 6G-immunoblot quantifications.xlsx
- __MACOSX/Figure 6/6G/._Fig. 6G-immunoblot quantifications.xlsx
- Figure 6/6B/CT scan images full resolution.jpg
- __MACOSX/Figure 6/6B/._CT scan images full resolution.jpg
- Figure 6/6E/FAKi_Ki67_20.0x.jpg
- __MACOSX/Figure 6/6E/._FAKi_Ki67_20.0x.jpg
- Figure 6/6E/.DS_Store
- __MACOSX/Figure 6/6E/._.DS_Store
- Figure 6/6E/FAKi and ERK5i_Ki67_20.0x.jpg
- __MACOSX/Figure 6/6E/._FAKi and ERK5i_Ki67_20.0x.jpg
- Figure 6/6E/Vehicle_Ki67_20.0x_1.jpg
- __MACOSX/Figure 6/6E/._Vehicle_Ki67_20.0x_1.jpg
- Figure 6/6E/Fig. 6E-ki67 positive cell.xlsx
- __MACOSX/Figure 6/6E/._Fig. 6E-ki67 positive cell.xlsx
- Figure 6/6D/.DS_Store
- __MACOSX/Figure 6/6D/._.DS_Store
- Figure 6/6D/Fig. 6D-tumor number.xlsx
- __MACOSX/Figure 6/6D/._Fig. 6D-tumor number.xlsx
- Figure 6/6D/Fig. 6D-H and E images.jpg
- __MACOSX/Figure 6/6D/._Fig. 6D-H and E images.jpg
- Figure 6/6D/Fig.6D-avg tumor size.xlsx
- __MACOSX/Figure 6/6D/._Fig.6D-avg tumor size.xlsx
- Figure 6/6C/Fig. 6C-lung weight.xlsx
- __MACOSX/Figure 6/6C/._Fig. 6C-lung weight.xlsx
