# Supplementary material for: ERK5 suppression overcomes FAK inhibitor resistance in mutant KRAS-driven non-small cell lung cancer
Source: EMBO Mol Med. 2024 Sep 13;16(10):2402–26. doi: 10.1038/s44321-024-00138-7 (PMC11473843; doi:10.1038/s44321-024-00138-7)
Supplement: Supplementary file 7 — Source data Fig. 6 [file 44321_2024_138_MOESM7_ESM.zip › Figure 6/6G/Fig. 6G-immunoblot quantifications.xlsx]

## Sheet: Sheet1
Fig. 6G
Cleaved PARP	Vehicle					FAKi					FAKi + ERK5i
	0.0692308	0.128571	0.122137	0.12		0.125828	0.150376	0.330827	0.471074		0.323077	0.713115	0.357798	0.570248	0.874016
pFAK/FAK	Vehicle					FAKi					FAKi + ERK5i
	3.76923	4.89744	4.17647	2.53488		3.65455	2.07317	2.93617	3.29787		1.86364	2.70455	2.04444	1.72005	1.62069
pSTAT3	Vehicle					FAKi					FAKi + ERK5i
	1.06635	1	0.966292	1.11386		0.994475	1.04908	0.95092	0.909524		0.434978	0.585	0.632353	0.26009	0.226601
