# Supplementary material for: ERK5 suppression overcomes FAK inhibitor resistance in mutant KRAS-driven non-small cell lung cancer
Source: EMBO Mol Med. 2024 Sep 13;16(10):2402–26. doi: 10.1038/s44321-024-00138-7 (PMC11473843; doi:10.1038/s44321-024-00138-7)
Supplement: Supplementary file 7 — Source data Fig. 6 [file 44321_2024_138_MOESM7_ESM.zip › Figure 6/6E/Fig. 6E-ki67 positive cell.xlsx]

## Sheet: Sheet1
Fig. 6E
	Vehicle				VS-4718				VS-4718 + XMD8-92
	20.882	12.334	13.934	10.801	8.601	12.344	6.981	11.986	6.12	3.6	4.352	3.889
