# Supplementary material for: ERK5 suppression overcomes FAK inhibitor resistance in mutant KRAS-driven non-small cell lung cancer
Source: EMBO Mol Med. 2024 Sep 13;16(10):2402–26. doi: 10.1038/s44321-024-00138-7 (PMC11473843; doi:10.1038/s44321-024-00138-7)
Supplement: Supplementary file 7 — Source data Fig. 6 [file 44321_2024_138_MOESM7_ESM.zip › Figure 6/6D/Fig.6D-avg tumor size.xlsx]

## Sheet: Sheet1
Fig. 6D-tumor size
	Vehicle					VS-4718					VS-4718 + XMD8-92
	0.339328	0.152816	0.135198	0.213351	0.120035	0.0703668	0.231743	0.0885258	0.0808954	0.175789	0.082146	0.0507513	0.0908102	0.0630001	0
