# Supplementary material for: ERK5 suppression overcomes FAK inhibitor resistance in mutant KRAS-driven non-small cell lung cancer
Source: EMBO Mol Med. 2024 Sep 13;16(10):2402–26. doi: 10.1038/s44321-024-00138-7 (PMC11473843; doi:10.1038/s44321-024-00138-7)
Supplement: Supplementary file 7 — Source data Fig. 6 [file 44321_2024_138_MOESM7_ESM.zip › Figure 6/6C/Fig. 6C-lung weight.xlsx]

## Sheet: Sheet1
Fig. 6C
	Healthy lung	Vehicle	VS-4718	VS-4718 + XMD8-92
	0.22	0.45	0.3	0.23
	0.21	0.55	0.44	0.27
	0.18	0.8	0.35	0.15
		0.6	0.33	0.16
		0.5	0.4	0.21
